# Supplementary material for: Self-Healing Polymeric Puerarin Hydrogel Dressing Promotes Diabetic Wound Healing Through Synergistic Immunomodulation and Tissue-Regenerative Remodeling
Source: Bioengineering (Basel). 2025 Apr 18;12(4):427. doi: 10.3390/bioengineering12040427 (PMC12024557; doi:10.3390/bioengineering12040427)
Supplement: Supplementary file 1 [file bioengineering-12-00427-s001.zip]

Archive with 1 entries (1 files):
- bioengineering-3544722-supplementary.pdf
